# Supplementary material for: Exploring the Genetic Characteristics of Two Recombinant Inbred Line Populations via High-Density SNP Markers in Maize
Source: PLoS One. 2012 Dec 27;7(12):e52777. doi: 10.1371/journal.pone.0052777 (PMC3531342; doi:10.1371/journal.pone.0052777)
Supplement: Table S7 — QTLs identified for 10 kernel quality traits from the RIL population of the B73/By804 cross using the SNP+SSR, SNP, and SSR maps, with a 2.5 LOD (logarithm of odds) threshold. (XLS) [file pone.0052777.s010.xls]

## Sheet: Sheet1
SNP + SSR set markers												SNP set markers												SSR set markers
traits	bin	chr	pos	lod	left.cM	right.cM	left.Mb	right.Mb	Add	Rsq		traits	bin	chr	pos	lod	left.cM	right.cM	left.Mb	right.Mb	Add	Rsq		traits	bin	chr	pos	lod	inf.cM	sup.cM	inf.Mb	sup.Mb	Add	Rsq
DT1	bin78	1	105.13	3.04413	103.317	120.255	179.989	201.487	-0.636185	0.0723526		DT1	bin64	1	95.7359	2.61996	85.2318	100.795	161.028	195.558	-0.456185	0.0628017		DT2	bin44	2	127.569	2.80355	93.6016	127.569	176.239	222.962	-0.304581	0.0228841
DT5	bin415	5	48.7659	4.70322	39.0796	50.79	12.3768	20.1997	0.655356	0.0705951		DT5	bin330	5	43.1052	5.09947	37.5112	48.2247	12.036	18.3485	0.678822	0.0833901		DT6	bin104	6	39.5569	4.25004	26.5391	39.5569	26.7199	95.0696	-0.607422	0.063419
DT6	bin513	6	35.3514	7.44011	34.403	41.3998	78.6226	95.0696	-0.647983	0.111715		DT6	bin410	6	3.12942	6.8536	2.33464	8.77541	78.1999	95.605	-0.636385	0.0666271		DT7	bin123	7	31.6869	6.50705	5.16081	48.446	4.89846	133.455	0.680475	0.121024
DT7	bin574	7	29.7782	8.18545	25.1703	36.4206	20.2476	103.508	0.633465	0.107486		DT7	bin450	7	14.9649	8.29841	11.7816	22.1948	20.2476	106.754	0.784716	0.107518		DT8	bin136	8	30.9456	3.33789	5.08839	36.5647	4.43216	14.072	0.621505	0.0834345
DT8	bin629	8	18.0161	4.80204	11.0058	31.815	4.43216	11.4851	0.544763	0.0797394		DT8	bin494	8	18.8114	5.57744	0	22.6078	0.169137	8.28801	0.718393	0.132393		DT1-1	bin7	1	60.3913	6.68623	53.9827	65.4468	46.6818	70.5784	4.97606	0.0960949
DT9	bin787	9	112.247	2.92108	109.606	124.603	147.513	152.862	-0.381231	0.0398372		DT9	bin604	9	98.2216	2.56306	95.6203	110.301	147.513	152.862	-0.338068	0.0278373		DT1-2	bin25	1	201.179	2.67677	186.589	208.359	286.991	298.413	-3.38216	0.0481684
AT1-1	bin46	1	64.8167	8.15805	61.2851	66.393	51.2917	61.1431	4.55448	0.123741		AT1	bin40	1	63.0665	9.1778	60.0645	68.0327	51.3993	61.1431	5.57479	0.114682		AT4	bin72	4	82.3753	2.5729	75.4603	95.8014	162.055	183.128	3.47988	0.015445
AT1-2	bin134	1	208.879	3.08317	206.88	215.95	296.021	298.413	-3.70109	0.065587		AT2	bin175	2	122.038	3.45601	117.166	136.346	198.901	223.976	3.68431	0.0848403		AT5	bin89	5	97.0803	6.21208	80.6571	107.163	168.672	203.036	-5.61792	0.134499
AT2-1	bin148	2	20.3933	3.12006	7.99231	25.0355	3.18004	5.83298	1.12824	0.0341253		AT4-1	bin255	4	31.7855	2.85712	21.2122	40.9079	6.4085	17.5072	3.20651	0.0650806		AT9	bin171	9	35.0377	4.532	31.5635	40.312	28.5055	99.5294	5.0926	0.090108
AT2-2	bin217	2	134.039	3.35639	128.847	147.34	196.9	222.962	2.27245	0.0396226		AT4-2	bin288	4	82.7449	3.78126	68.2136	88.5916	159.073	178.89	1.00266	0.00101934		AT10	bin186	10	19.1425	3.79601	4.89591	31.2245	4.6989	25.669	3.98276	0.0684016
AT4	bin360	4	93.8904	2.82008	83.5776	99.6149	162.055	178.89	1.81248	0.00168355		AT5	bin394	5	122.886	4.78826	95.2282	122.886	193.731	208.27	-3.24136	0.0447961		GT1	bin3	1	52.6892	5.20121	46.9211	60.3913	33.123	61.0186	9.09096	0.0712862
AT5	bin478	5	99.6344	6.70525	97.6006	105.332	193.731	200.552	-4.05912	0.0899724		AT7	bin477	7	51.9172	2.56658	47.403	79.0574	144.13	165.749	2.71472	0.0492059		GT2	bin44	2	127.569	3.23473	93.6016	127.569	176.239	222.962	-5.06069	0.0324976
AT8	bin631	8	31.815	2.77114	18.0161	34.9296	6.70584	12.5635	2.934	0.0476852		AT9	bin580	9	48.3434	3.48012	41.3134	54.3222	23.259	114.072	3.8416	0.0628955		GT5	bin85	5	64.0692	7.56777	45.7019	69.0457	12.3768	53.9067	12.7299	0.216033
AT9	bin750	9	55.5217	4.15813	51.7456	61.1822	43.6794	99.5294	4.82603	0.0790721		AT10	bin609	10	11.4668	7.35818	0	18.7353	2.4543	6.59406	4.14956	0.0786578		GT8	bin136	8	30.9456	8.79766	5.08839	36.5647	4.43216	14.072	11.762	0.132057
AT10	bin795	10	17.7854	4.76595	7.00295	17.7854	4.6989	6.59406	2.47074	0.0282612		GT1	bin30	1	55.7926	5.11302	53.8842	59.4276	39.2194	51.2917	7.08573	0.0525245		TT1	bin3	1	52.6892	4.46683	46.9211	60.3913	33.123	61.0186	13.244	0.120627
GT1	bin33	1	57.4558	4.98412	55.0881	60.101	39.2194	46.1385	7.35545	0.0487249		GT5	bin334	5	53.9067	12.4775	50.2336	58.2157	20.3107	32.227	14.2682	0.262665		TT2	bin29	2	15.0666	2.67326	0	15.0666	2.81687	5.51486	6.01135	0.0446434
GT5	bin418	5	54.4039	6.16802	50.79	58.6296	20.3107	32.227	13.9493	0.250113		GT8	bin496	8	32.5127	9.28674	18.8114	32.5127	6.70584	11.4851	10.4032	0.0994514		TT5	bin85	5	64.0692	5.63595	45.7019	80.6571	12.3768	168.672	9.51691	0.104777
GT8	bin631	8	31.815	7.35755	18.0161	31.815	6.70584	11.4851	10.1581	0.0939587		GT9	bin594	9	74.5155	3.22863	69.3237	77.1921	134.641	140.971	7.44675	0.0562114		TT7	bin125	7	48.446	2.56803	5.16081	49.3715	4.89846	136.866	4.8602	0.00830967
GT9	bin775	9	88.5659	2.88118	83.4777	91.2284	134.641	140.971	7.60799	0.0612786		TT1-1	bin33	1	57.2738	7.56769	53.8842	64.0262	39.2194	56.0763	13.3278	0.105428		TT8	bin136	8	30.9456	9.25583	5.08839	36.5647	4.43216	14.072	16.8092	0.165124
TT1-1	bin34	1	58.4725	7.96068	55.0881	60.101	39.2194	46.1385	13.2081	0.109466		TT1-2	bin76	1	130.466	2.65261	123.07	135.736	223.035	231.701	-7.43383	0.0253099		TT9	bin179	9	53.935	2.59038	48.5907	71.1028	122.221	141.539	6.83731	0.0269172
TT1-2	bin94	1	143.73	2.50907	136.333	148.571	223.035	231.701	-7.86492	0.0313247		TT5	bin335	5	57.0792	8.43226	50.2336	58.2157	20.3107	32.227	14.4418	0.157251		A/G5	bin90	5	107.163	5.03457	80.6571	107.163	168.672	203.036	-0.122226	0.217765
TT5	bin418	5	54.4039	8.43551	50.79	58.6296	20.3107	32.227	15.3184	0.170825		TT8	bin496	8	32.5127	9.03675	22.6078	32.5127	8.28801	11.4851	13.8004	0.129308		Pal2	bin31	2	42.3901	5.30118	15.0666	42.3901	5.51486	13.8247	-0.130388	0.00453682
TT8	bin631	8	31.815	8.5446	21.834	34.602	8.28801	12.2859	12.205	0.100528		TT9	bin589	9	64.4307	3.17902	57.8149	69.3237	122.827	134.641	7.71296	0.0446525		Pal4	bin71	4	75.4603	6.11314	72.9128	82.3753	159.668	169.547	-0.380976	0.0970589
TT9	bin770	9	78.2976	3.37244	74.6521	81.2038	129.012	133.888	9.12522	0.0608051		TT10	bin612	10	23.7016	2.73461	18.7353	29.7255	6.59406	14.6455	8.75771	0.05146		Pal5	bin89	5	97.0803	3.88287	72.9554	97.0803	82.326	194.164	-0.238874	0.0475472
TT10	bin798	10	23.08	2.81229	18.8565	29.0966	8.60565	14.6451	8.73508	0.0509559		A/G2	bin175	2	122.038	5.15425	118.461	136.346	202.312	223.976	0.0810124	0.0787798		Pal6	bin106	6	51.8051	2.75661	39.5569	60.7762	95.0696	113.595	-0.20803	0.020231
A/G5-1	bin415	5	48.7659	7.55597	39.0796	50.79	12.3768	20.1997	-0.0984801	0.244156		A/G3	bin217	3	76.8506	3.58183	72.3278	79.5165	161.258	170.11	0.06723	0.0316966		Pal9	bin167	9	22.5388	33.4831	20.3489	27.4113	18.619	22.2343	1.06344	0.447127
A/G5-2	bin479	5	105.332	8.5296	99.6344	108.976	194.164	203.036	-0.103678	0.133378		A/G5-1	bin335	5	57.0792	8.1657	53.9067	62.1301	23.2653	49.8975	-0.100634	0.259196		Pal10	bin195	10	54.5707	4.50069	44.9103	61.7858	114.697	139.125	-0.24217	0.0259999
A/G9	bin750	9	55.5217	2.99818	52.1074	60.2401	46.4986	90.9697	0.0674151	0.0476407		A/G5-2	bin390	5	103.11	5.27007	95.2282	103.11	193.731	200.552	-0.0867914	0.082329		Ste3	bin58	3	92.7501	6.52514	82.9083	97.0982	67.8886	168.482	-0.139729	0.144472
A/G10	bin792	10	1.70188	2.74742	0	10.921	2.4543	5.59169	0.0551142	0.0425721		A/G10	bin609	10	11.4668	3.10551	0	11.4668	2.4543	5.59169	0.0605934	0.048277		Ste6	bin108	6	54.4336	7.83417	52.4011	60.7762	106.067	113.595	0.140429	0.131993
Pal2	bin149	2	25.0355	5.52395	20.3933	29.3584	5.51486	7.51651	-0.417899	0.0248169		Pal2	bin139	2	69.8333	3.2415	66.5641	71.6644	24.8139	34.7009	-0.29289	0.0249161		Ste8	bin136	8	30.9456	4.37307	0	30.9456	3.04694	12.6109	-0.0749695	0.0428831
Pal4	bin358	4	83.5776	5.36705	80.8766	90.487	159.668	169.547	-0.266293	0.0675757		Pal8	bin518	8	71.0096	3.75987	65.6812	75.3573	101.775	127.49	-0.298403	0.0420214		Ste9	bin167	9	22.5388	3.28878	6.35848	27.4113	13.1639	22.2343	-0.083868	0.0447132
Pal5	bin476	5	97.6006	4.81021	94.9687	105.332	189.805	200.552	-0.302959	0.0443843		Pal9	bin567	9	40.2578	27.0312	33.3156	40.2578	17.0002	22.0557	0.995709	0.356989		Ole1	bin7	1	60.3913	3.23682	53.9827	65.4468	46.6818	70.5784	-1.06731	0.0211747
Pal8	bin656	8	68.1032	2.64539	65.7314	76.6162	92.0781	118.192	-0.249787	0.0115222		Ste3	bin216	3	72.3278	9.40701	69.7082	76.8506	156.791	166.378	-0.11617	0.10086		Ole2	bin37	2	81.1569	3.91531	74.6145	88.621	47.4228	153.51	0.741031	0.0454314
Pal9	bin733	9	41.9042	34.5807	39.7099	46.1073	18.619	22.0557	1.19733	0.558143		Ste5	bin396	5	137.529	2.57084	122.886	146.299	208.27	215.834	0.0713335	0.00683918		Ole4	bin72	4	82.3753	13.2212	72.9128	82.3753	159.668	169.547	1.98305	0.09493
Pal10	bin835	10	61.7892	3.54909	53.8445	67.0431	124.526	136.296	-0.215464	0.0199485		Ste6	bin414	6	18.808	6.39574	14.1887	24.2242	102.823	113.886	0.118049	0.0762551		Ole6	bin106	6	51.8051	48.7712	45.2631	52.4011	102.412	106.067	4.45714	0.518528
Ste3	bin273	3	95.1425	8.3309	92.609	99.7614	156.791	166.378	-0.126881	0.139716		Ste8	bin495	8	22.6078	8.96884	16.8765	32.5127	6.0235	11.4851	-0.174223	0.157423		Ole9	bin182	9	71.1028	4.08547	53.935	71.1028	128.474	141.539	-0.495855	0.00614081
Ste6	bin521	6	56.7674	6.87597	54.6326	62.8985	106.067	113.595	0.127037	0.122267		Ste9	bin580	9	48.3434	3.74019	41.3134	52.5977	23.259	110.658	-0.145726	0.122082		Lin1	bin7	1	60.3913	3.07312	53.9827	65.4468	46.6818	70.5784	1.18946	0.0225802
Ste8	bin630	8	21.834	7.07241	16.068	31.815	6.0235	11.4851	-0.11958	0.0953912		Ole2	bin145	2	79.9	5.50855	76.2721	82.5401	40.503	60.4169	1.01256	0.0379376		Lin2	bin40	2	93.2975	3.74508	82.3212	115.875	108.632	211.396	-0.46053	0.0656778
Ste9	bin733	9	41.9042	3.31283	37.5252	46.1073	17.0002	22.0557	-0.093271	0.0556917		Ole4	bin288	4	82.7449	10.3568	68.2136	82.7449	159.073	173.178	1.93561	0.100598		Lin4	bin72	4	82.3753	10.5439	72.9128	82.3753	159.668	169.547	-1.58647	0.071359
Ole1	bin47	1	65.765	3.52006	61.9136	70.3199	51.3993	61.1431	-0.970134	0.0107991		Ole6	bin414	6	18.808	47.8412	14.1887	24.2242	102.823	113.886	4.95543	0.531363		Lin6	bin106	6	51.8051	45.4372	45.2631	52.4011	102.412	106.067	-4.39686	0.516871
Ole2	bin178	2	82.58	5.02977	77.6078	85.482	40.8866	62.9243	0.708623	0.0272236		Ole9	bin590	9	67.0103	3.75411	61.8725	74.5155	129.012	137.849	-1.45124	0.0445932		Lin6	bin119	6	142.51	2.68015	87.4578	142.51	151.778	167.982	0.730607	0.00772383
Ole4	bin358	4	83.5776	14.1894	80.8766	90.487	159.668	169.547	2.13701	0.092512		Ole10	bin641	10	62.3237	2.88959	46.4687	76.1269	118.506	142.19	1.2211	0.035138		Lin9	bin182	9	71.1028	3.2078	53.935	71.1028	128.474	141.539	0.843489	0.0178602
Ole6	bin519	6	54.0548	51.3648	47.5504	54.0548	102.823	105.954	4.63866	0.580699		Lin1	bin41	1	64.0262	2.5332	60.0645	73.5667	51.3993	83.7807	0.706094	0.00473938		Oil1-1	bin8	1	65.4468	6.76817	60.3913	72.6323	61.0186	83.5256	0.270602	0.0918127
Ole9	bin769	9	75.895	3.78749	72.3721	81.2038	124.942	133.887	-0.972242	0.0236752		Lin2	bin144	2	79.4994	3.71268	76.2721	84.6382	40.503	107.189	-1.15536	0.0137711		Oil1-2	bin22	1	173.321	5.38095	164.347	186.589	263.752	286.991	0.240413	0.0955902
Lin1	bin47	1	65.765	2.6516	60.101	70.3199	46.6818	61.1431	0.976228	0.0217576		Lin4	bin269	4	51.4811	6.87125	45.0771	54.573	24.6135	68.7965	-1.7421	0.00587969		Oil2	bin29	2	15.0666	3.35224	0	42.3901	2.81687	13.8247	0.183253	0.0586155
Lin2	bin178	2	82.58	2.86121	77.6078	88.712	40.8866	82.3965	-0.279135	0.0126937		Lin6	bin414	6	18.808	45.0703	14.1887	24.2242	102.823	113.886	-5.01663	0.680132		Oil4	bin75	4	103.358	3.41423	89.2846	103.358	177.059	192.722	0.120572	0.0180434
Lin4	bin359	4	90.487	8.68495	80.8766	90.487	159.668	169.547	-1.5892	0.0566482		Oil1-1	bin45	1	73.5667	9.6055	68.0327	76.4004	61.1431	88.3422	0.310509	0.122327		Oil5	bin85	5	64.0692	3.32494	45.7019	72.9554	12.3768	82.326	0.16657	0.0495027
Lin6	bin519	6	54.0548	47.6978	47.5504	54.0548	102.823	105.954	-4.56801	0.594386		Oil1-2	bin84	1	149.748	4.70588	139.685	156.525	241.298	262.168	0.313329	0.088999		Oil6	bin106	6	51.8051	6.59158	45.2631	60.7762	102.412	113.595	0.305894	0.0838597
Lin9	bin775	9	88.5659	3.42851	81.572	92.4941	133.919	141.539	0.841263	0.0195784		Oil2	bin114	2	5e-08	3.01568	0	6.02816	1.09439	2.53995	0.121126	0.0251816		Oil8	bin140	8	58.9671	4.84167	36.5647	60.7892	14.072	100.397	0.227519	0.0727577
Oil1-1	bin58	1	84.4607	8.4535	79.6446	87.2199	83.6455	93.9091	0.317061	0.148536		Oil4	bin288	4	82.7449	3.69201	68.2136	88.5916	159.073	178.89	0.15365	0.0293348		Oil10	bin187	10	31.2245	4.37898	19.1425	36.7505	8.60565	85.1868	0.310659	0.107022
Oil1-2	bin103	1	163.685	4.28689	152.741	170.193	241.298	261.178	0.236706	0.0669778		Oil5	bin334	5	53.9067	6.38391	50.2336	58.2157	20.3107	32.227	0.301351	0.11347
Oil2	bin148	2	20.3933	3.58192	7.99231	25.0355	3.18004	5.83298	0.122051	0.0519959		Oil6	bin414	6	18.808	5.35956	8.77541	24.2242	95.605	113.886	0.322613	0.0970796
Oil4	bin368	4	111.301	3.56867	99.6149	111.301	178.89	191.767	0.126701	0.0245801		Oil8	bin502	8	54.6458	3.66477	43.2427	60.2659	14.778	74.5316	0.194678	0.0794157
Oil5	bin418	5	54.4039	7.08634	50.79	58.6296	20.3107	32.227	0.255455	0.0971905		Oil9	bin601	9	93.4152	2.60684	85.8841	98.2216	145.347	149.164	0.153655	0.0301155
Oil6	bin519	6	54.0548	6.12358	47.5504	62.8985	102.823	113.595	0.373762	0.122182		Oil10	bin617	10	33.3188	5.90505	23.7016	33.6675	10.8826	57.1196	0.329603	0.0935628
Oil8	bin639	8	54.9004	3.52414	42.5329	63.5872	14.072	83.4362	0.113676	0.0461703
Oil9-1	bin734	9	46.1073	2.53425	33.5551	50.833	15.6147	28.3993	0.107964	0.0182905
Oil9-2	bin781	9	105.152	3.14542	99.6847	112.247	145.347	149.164	0.205719	0.0531422
Oil10	bin803	10	32.9781	5.79873	29.0966	33.5268	14.6455	57.1196	0.271665	0.0626232
Pal (palmitic acid), Ste (stearic acid), Ole (oleic acid), Lin (linoleic acid), Oil (total oil content), AT (alpha tocopherol), (DT) delta tocopherol, GT (gamma tocopherol), TT (total tocopherol), A/G (alpha/gamma ratio)
Note: Add is the additve effect of QTL; Rseq is the phenotypic variance of each QTL
