# Supplementary material for: Exploring the Genetic Characteristics of Two Recombinant Inbred Line Populations via High-Density SNP Markers in Maize
Source: PLoS One. 2012 Dec 27;7(12):e52777. doi: 10.1371/journal.pone.0052777 (PMC3531342; doi:10.1371/journal.pone.0052777)
Supplement: Table S8 — QTLs identified for 11 agronomy and yield traits from the RIL population of the Zong3/87-1 cross using the SNP+SSR, SNP, and SSR maps, with a 2.5 LOD (logarithm of odds) threshold. (XLS) [file pone.0052777.s011.xls]

## Sheet: Sheet1
SNP + SSR set markers												SNP set markers												SSR set markers
traits	bin	chr	pos	lod	left.cM	right.cM	left.Mb	right.Mb	Add	Rsq		traits	bin	chr	pos	lod	left.cM	right.cM	left.Mb	right.Mb	Add	Rsq		traits	bin	chr	pos	lod	left.cM	right.cM	left.Mb	right.Mb	Add	Rsq
PH1-1	bin60	1	169.765	6.11114	164.614	175.462	197.075	208.436	8.22871	0.110725		PH1-1	bin38	1	145.369	4.61372	138.911	149.374	197.075	208.733	6.27852	0.072909		PH1	bin23	1	161.651	6.03355	156.067	202.114	197.073	233.892	7.57674	0.100146
PH1-2	bin72	1	239.942	2.77236	212.59	244.95	233.892	258.364	5.31867	0.0503598		PH1-2	bin48	1	200.423	2.88679	175.78	200.423	231.703	262.168	5.15255	0.00935236		PH2	bin43	2	107.107	3.73222	88.5036	122.178	185.37	212.18	5.25836	0.0950393
PH2	bin140	2	168.128	4.89076	165.767	170.36	196.9	202.921	6.79267	0.119834		PH2	bin97	2	124.372	4.58848	122.022	126.141	196.9	202.921	7.80246	0.128616		PH3	bin69	3	124.89	5.9836	119.042	158.417	168.493	195.964	-6.59668	0.0768399
PH3	bin196	3	130.749	6.77475	125.041	132.51	168.493	171.43	-6.34126	0.0783523		PH3	bin128	3	100.089	5.10521	91.984	113.967	167.473	179.995	-6.13475	0.0860188		PH5	bin123	5	155.184	3.48393	138.66	178.803	180.187	208.175	4.23114	0.0401854
PH5	bin384	5	184.806	4.69895	171.906	188.092	194.871	204.759	5.15296	0.055533		PH4	bin164	4	62.5885	2.56435	59.7305	68.0692	79.4481	144.84	-3.85621	0.0327145		PH8	bin174	8	68.5406	2.63619	58.8554	80.6036	161.559	169.054	-3.63513	0.028292
EH1-1	bin20	1	54.6371	3.25046	34.4315	60.5475	21.4683	34.9611	3.10379	0.0590657		PH5	bin261	5	165.824	3.91365	154.669	169.098	191.591	204.759	4.0605	0.0369711		EH1	bin23	1	161.651	9.26643	156.067	202.114	197.073	233.892	6.06723	0.168547
EH1-2	bin60	1	169.765	9.07538	164.614	175.462	197.075	208.436	6.63803	0.186845		EH1-1	bin12	1	46.4244	3.5332	26.3012	46.4244	21.4683	31.862	3.09348	0.0444547		EH3	bin69	3	124.89	7.11078	119.042	158.417	168.493	195.964	-4.58107	0.0963127
EH2	bin136	2	165.767	2.93447	124.428	166.338	176.647	197.595	3.00578	0.0607152		EH1-2	bin38	1	145.369	8.20712	138.911	149.374	197.075	208.733	6.69851	0.182739		EH4	bin86	4	32.9177	3.20425	28.5217	64.2846	7.26477	36.8843	-3.41654	0.0537997
EH3	bin196	3	130.749	7.56274	125.041	132.909	168.493	171.444	-4.06238	0.0712363		EH2	bin95	2	122.599	2.50519	99.1067	134.842	176.647	211.4	2.41342	0.0391587		EH5	bin123	5	155.184	5.23164	138.66	178.803	180.187	208.175	3.55028	0.0607687
EH4	bin239	4	31.6995	3.42859	27.2586	38.465	7.26477	11.3892	-3.45206	0.0500088		EH3	bin130	3	113.967	6.31065	91.984	113.967	167.473	179.995	-2.85524	0.0377133		NB3	bin60	3	60.5386	6.21661	50.6789	81.5664	17.8244	58.4849	1.18948	0.0895438
EH5	bin378	5	168.44	5.13527	155.002	178.552	181.395	201.993	3.9598	0.0743047		EH4	bin164	4	62.5885	2.54356	59.7305	76.3417	79.4481	155.908	-2.91872	0.0393119		NB4	bin96	4	129.395	2.84291	121.096	154.052	169.547	190.052	0.810615	0.0448952
NB1	bin20	1	54.6371	3.83253	37.2212	60.5475	22.5961	34.9611	0.995716	0.0773029		EH5-1	bin193	5	0	2.6805	0	12.88	1.6181	3.53887	2.745	0.0228174		NB5	bin111	5	40.7795	3.69657	27.8506	50.0551	6.98554	14.0727	-1.00623	0.0975275
NB3	bin171	3	58.3799	5.45216	48.7939	60.2262	17.8244	28.3344	0.933472	0.0703335		EH5-2	bin258	5	159.564	4.88607	154.379	169.098	190.688	204.759	3.7564	0.0669652		NB10	bin207	10	136.459	3.57765	127.085	158.406	139.125	146.292	-0.836749	0.0555997
NB4	bin277	4	159.138	2.96632	150.09	164.528	181.23	194.061	0.765302	0.0625089		NB1	bin13	1	58.5478	3.11039	29.1131	58.5478	22.5961	39.2194	0.714671	0.0546574		LB1-1	bin7	1	29.3109	2.71194	23.0348	57.5403	7.85999	34.9611	-0.79744	0.0319676
NB5	bin308	5	30.5006	4.19203	26.0926	44.2568	5.92807	10.1746	-0.99838	0.0954736		NB3	bin124	3	78.5327	3.93151	73.5196	91.1134	128.907	166.378	1.09745	0.0560049		LB1-2	bin19	1	141.096	3.24841	129.716	153.453	164.556	195.187	-0.86826	0.0406326
NB9	bin575	9	40.2086	2.96167	35.8194	45.2284	46.4986	99.4163	-0.772799	0.0396127		NB5	bin201	5	35.8025	5.62903	26.4385	49.7503	5.92807	12.0381	-1.14411	0.100329		LB2	bin32	2	4.88533	5.43303	0	29.4815	18.4171	40.8866	-1.00216	0.110004
NB10	bin641	10	131.248	3.40927	121.096	138.847	139.125	143.674	-0.831728	0.0546301		NB10	bin434	10	120.308	4.82781	74.9981	127.806	124.526	143.674	-1.15073	0.104433		LB7	bin152	7	87.493	3.30691	69.2527	99.1202	127.739	156.501	0.809122	0.0718462
LB1	bin45	1	127.749	3.10758	123.286	132.965	107.366	154.957	-0.932199	0.040777		LB2	bin86	2	77.4963	4.73054	57.9481	77.4963	19.918	48.1092	-0.459972	0.0285939		LB9	bin181	9	16.1424	4.94275	0	23.4701	23.2608	127.317	1.11831	0.109366
LB2	bin117	2	61.0227	4.97663	57.1003	79.8699	19.918	40.5883	-1.09675	0.131204		LB6	bin282	6	83.8601	2.82446	68.1534	89.5016	142.454	155.239	0.620328	0.0496736		GY1	bin23	1	161.651	2.6265	156.067	202.114	197.073	233.892	0.160961	0.0484636
LB6	bin422	6	98.4329	2.75245	84.3365	106.892	145.99	156.521	0.633457	0.0441189		LB7	bin322	7	78.5352	4.74971	69.0191	90.9073	139.366	157.169	1.03079	0.0969114		GY7	bin154	7	99.1202	3.38705	95.7317	118.043	152.967	163.058	-0.235172	0.119459
LB7	bin474	7	119.473	4.44735	117.546	128.576	147.165	156.501	1.06917	0.0966043		LB8	bin354	8	85.5983	2.8209	79.704	88.3637	135.061	147.726	-0.782601	0.0811409		GY8	bin177	8	106.273	2.62161	80.6036	110.623	169.054	173.81	-0.145668	0.0478242
LB9	bin583	9	59.3605	5.27096	52.73	65.9703	110.658	136.379	0.979226	0.0826338		LB9	bin402	9	60.4306	3.80016	54.3983	68.6153	113.421	137.161	0.789708	0.0590345		EW1	bin23	1	161.651	3.02048	156.067	202.114	197.073	233.892	0.181194	0.0769273
GY1-1	bin4	1	14.2618	2.90217	8.35838	19.4979	3.73317	7.09201	-0.157403	0.0312121		GY1	bin18	1	79.1335	3.2134	71.6921	86.0568	50.0964	60.1649	0.129632	0.0365828		EW7	bin152	7	87.493	4.10116	69.2527	99.1202	127.739	156.501	-0.205419	0.103122
GY1-2	bin28	1	86.8602	4.15535	83.7445	94.5458	51.46	60.1468	0.210227	0.0854997		EW1	bin38	1	145.369	3.14539	138.911	149.374	197.075	208.733	0.169525	0.0713873		100KW7	bin146	7	29.4308	6.38603	7.23966	44.7403	4.89846	83.2561	-1.37587	0.138269
GY7	bin471	7	110.264	2.8747	99.8851	117.546	134.137	147.165	-0.230107	0.112729		EW7	bin322	7	78.5352	5.06755	58.1631	78.5352	134.137	148.85	-0.178716	0.0814074		100KW8	bin169	8	37.0604	5.93771	24.7713	57.0501	110.813	160.239	-1.25942	0.12433
EW1-1	bin28	1	86.8602	2.79505	80.0294	94.5458	50.0964	60.1468	0.126732	0.0518912		100KW1	bin45	1	189.414	4.17004	175.78	200.423	231.703	262.168	0.822815	0.0751873		KPR1	bin4	1	19.7027	3.11209	1.19143	36.048	2.03976	21.4657	-0.646085	0.0432467
EW1-2	bin61	1	170.942	3.64316	164.614	175.462	197.075	208.436	0.137104	0.04765		100KW4	bin178	4	114.419	2.55418	113.17	124.057	180.785	186.484	-0.865085	0.0511156		KPR7	bin157	7	119.828	3.00478	99.1202	143.098	156.501	172.927	-0.649744	0.0557666
EW7	bin473	7	117.546	5.40866	99.8851	117.546	134.137	147.165	-0.193416	0.0951834		100KW7	bin304	7	17.5628	4.55148	15.6694	37.2383	22.0151	128.871	-0.933927	0.0766257		RN1-1	bin23	1	161.651	6.02935	156.067	202.114	197.073	233.892	0.504478	0.0675894
100KW1	bin70	1	238.051	3.72993	212.59	244.95	233.892	258.364	0.906686	0.104146		100KW8	bin353	8	79.704	4.991	62.5947	79.704	112.677	135.061	-1.06511	0.0860137		RN1-2	bin30	1	273.605	2.59512	262.528	273.605	278.184	285.931	0.310307	0.0584695
100KW7	bin446	7	32.136	4.64151	18.3811	42.4683	9.20491	20.2456	-1.255	0.112595		100KW10	bin433	10	120.308	2.57347	74.9981	120.308	124.526	142.19	0.672923	0.035836		RN2	bin35	2	46.177	3.55796	29.4815	58.4145	40.8866	153.51	-0.342395	0.0370201
100KW8	bin521	8	88.456	6.27811	78.9769	93.0806	118.679	133.84	-1.16154	0.103995		KPR1	bin2	1	10.0903	2.8606	0	14.3757	3.73317	8.55826	-0.617147	0.0453759		RN5	bin120	5	134.876	3.10607	99.9532	155.184	151.718	194.871	0.314828	0.0383804
KPR1	bin5	1	17.1099	3.20314	8.35838	20.6778	3.73317	7.85999	-0.748197	0.0631749		KPR7	bin324	7	122.156	3.9985	78.5352	122.156	148.85	170.568	-0.279709	0.0103649		RN8	bin169	8	37.0604	5.9261	24.7713	57.0501	110.813	160.239	0.564577	0.176381
KPR7	bin478	7	143.212	4.41531	128.576	143.212	156.501	162.811	-0.826337	0.0969196		KPR8	bin380	8	150.155	2.65071	144.799	150.155	172.351	173.107	-0.505767	0.0350646		RN9	bin180	9	0	4.99442	0	22.8798	23.2608	124.942	-0.410612	0.0701792
KPR8	bin557	8	163.796	3.39401	161.026	168.444	172.949	173.81	-0.648137	0.0582093		RN1-1	bin38	1	145.369	4.24189	138.911	149.374	197.075	208.733	0.381411	0.0284458		EW1-1	bin8	1	36.048	4.8241	29.3109	79.3833	10.9053	51.46	0.0932515	0.0766576
RN1-1	bin61	1	170.942	5.13206	164.614	175.462	197.075	208.436	0.408471	0.049643		RN1-2	bin54	1	228.907	3.80048	220.158	236.72	277.602	286.359	0.343342	0.0426772		EW1-2	bin23	1	161.651	5.28923	156.067	202.114	197.073	233.892	0.0929542	0.0876269
RN1-2	bin84	1	287.595	4.25096	273.892	287.595	278.184	285.931	0.299319	0.0559941		RN5	bin250	5	140.578	4.33674	118.319	140.578	170.503	180.737	0.13952	0.0048454		EW1-3	bin30	1	273.605	3.03462	262.528	273.605	278.184	285.931	0.069405	0.0451207
RN2	bin123	2	101.683	3.18451	94.4789	111.649	60.4169	148.66	-0.277471	0.0369444		RN8	bin353	8	79.704	6.83295	62.5947	79.704	112.677	135.061	0.332218	0.0636037		EW4	bin93	4	85.5009	3.20894	78.3968	121.096	71.2119	169.547	0.0672408	0.043659
RN4	bin246	4	62.6404	3.03189	56.67	72.4187	29.1709	53.0787	0.296989	0.0374457		RN9	bin388	9	34.4943	6.27838	25.9675	40.4436	22.1052	90.9697	-0.369925	0.0655307		EW7	bin152	7	87.493	4.0324	69.2527	99.1202	127.739	156.501	-0.0963546	0.109436
RN5	bin368	5	142.189	4.2906	133.489	148.189	170.503	175.609	0.389636	0.0419377		EW1-1	bin9	1	26.3012	4.88734	17.1945	46.4244	10.0964	31.862	0.101194	0.0683402		EW8	bin168	8	24.7713	4.13039	20.324	41.6686	100.397	133.84	0.0779942	0.0612998
RN8	bin521	8	88.456	7.21678	78.9769	88.456	118.679	125.903	0.519455	0.165058		EW1-2	bin38	1	145.369	4.94365	138.911	149.374	197.075	208.733	0.0719839	0.0637267		EL6	bin129	6	0	3.19567	0	29.3765	59.888	102.721	-0.385349	0.0607967
RN9	bin568	9	34.2601	6.203	26.9887	34.2601	23.2608	28.6103	-0.438724	0.0823594		EW1-3	bin55	1	236.72	3.87741	228.907	248.823	283.088	292.517	0.0677747	0.0358225		EL8	bin169	8	37.0604	3.89655	24.7713	57.0501	110.813	160.239	-0.386868	0.0694107
EW1-1	bin17	1	34.4315	5.11925	26.353	37.2212	10.9053	22.5961	0.0949634	0.0570724		EW2	bin70	2	17.1701	3.89347	7.85792	19.7617	3.18004	5.83991	-0.0904554	0.0934247		EL10	bin199	10	89.5858	3.1748	76.9897	99.9656	62.2509	114.287	-0.378256	0.0623361
EW1-2	bin61	1	170.942	5.80783	164.614	175.462	197.075	208.436	0.0561296	0.0474844		EW5	bin248	5	125.967	2.51443	118.319	140.578	170.503	180.737	0.0623716	0.0403333
EW1	bin84	1	287.595	4.17489	280.624	300.227	283.088	292.517	0.063688	0.0492575		EW7	bin322	7	78.5352	4.18279	69.0191	90.9073	139.366	157.169	-0.0728942	0.0678849
EW2-1	bin100	2	17.1701	4.18864	7.85792	25.3694	3.18004	7.51651	-0.094016	0.102458		EW8	bin352	8	67.5872	5.38137	60.0108	79.704	101.775	135.061	0.080586	0.0746648
EW2-2	bin124	2	103.473	2.76456	94.4789	111.649	60.4169	148.66	-0.0404302	0.0184808		EL6	bin268	6	0	2.91937	0	23.0749	78.1999	102.412	-0.359004	0.0526359
EW4	bin256	4	85.3608	2.81284	79.5338	93.378	79.4481	96.8077	0.0521248	0.0366915		EL8	bin353	8	79.704	4.17042	62.5947	79.704	112.677	135.061	-0.372461	0.0633873
EW5	bin368	5	142.189	2.83192	133.489	148.189	170.503	175.609	0.0469685	0.0270385		EL10	bin429	10	63.5707	2.979	52.9182	66.6782	72.8071	109.804	-0.338877	0.0528084
EW7	bin474	7	119.473	3.85052	110.875	125.195	139.366	152.967	-0.0789572	0.0778445
EW8	bin520	8	78.9769	4.86895	70.6489	88.456	101.775	125.903	0.0814698	0.0732552
EL1	bin10	1	23.3636	3.3511	17.3994	25.6731	6.37039	10.0964	-0.38641	0.0692226
EL6	bin398	6	11.1942	4.5007	6.80855	17.1226	71.0152	88.7465	-0.390638	0.0546648
EL8	bin521	8	88.456	5.16641	78.9769	93.0806	118.679	133.84	-0.477696	0.0960471
EL10	bin628	10	84.1383	3.56418	78.3985	87.5487	85.311	111.843	-0.365558	0.0579147
PH (plant height), EH (ear height), EW (ear weight), GY (grain yield), KPR (kernels per row), ED (ear diameter), EL (ear length), RN (row number), LB (length of branch), 100KW (100 kernel weight), NB (number of branches)
Note: Add is the additve effect of QTL; Rseq is the phenotypic variance of each QTL
